# Supplementary material for: Antisera Produced Using an E. coli-Expressed SARS-CoV-2 RBD and Complemented with a Minimal Dose of Mammalian-Cell-Expressed S1 Subunit of the Spike Protein Exhibits Improved Neutralization
Source: Int J Mol Sci. 2023 Jun 24;24(13):10583. doi: 10.3390/ijms241310583 (PMC10341788; doi:10.3390/ijms241310583)
Supplement: Supplementary file 1 [file ijms-24-10583-s001.zip]

Archive with 1 entries (1 files):
- ijms-2383274-supplementary.pdf
